# Supplementary material for: Impact of Two Types of Exercise Interventions on Leptin and Omentin Concentrations and Indicators of Lipid and Carbohydrate Metabolism in Males with Metabolic Syndrome
Source: J Clin Med. 2023 Apr 12;12(8):2822. doi: 10.3390/jcm12082822 (PMC10144374; doi:10.3390/jcm12082822)
Supplement: Supplementary file 1 [file jcm-12-02822-s001.zip]

Archive with 1 entries (1 files):
- jcm-2294435-supplementary.pdf
